# Supplementary material for: Repair calvarial defect of osteoporotic rats by berberine functionalized porous calcium phosphate scaffold
Source: Regen Biomater. 2021 Jun 1;8(3):rbab022. doi: 10.1093/rb/rbab022 (PMC8240619; doi:10.1093/rb/rbab022)
Supplement: rbab022_Supplementary_Data [file rbab022_supplementary_data.zip]

Archive with 2 entries (2 files):
- Response.docx
- supporting  information.doc
